# Supplementary material for: Plasma Diacylglycerols Are Associated with Carotid Intima-Media Thickness Among Patients with Type 2 Diabetes: Findings from a Supercritical Fluid Chromatography/Mass Spectrometry-Based Semi-Targeted Lipidomic Analysis
Source: Int J Mol Sci. 2025 Jul 20;26(14):6977. doi: 10.3390/ijms26146977 (PMC12295859; doi:10.3390/ijms26146977)
Supplement: Supplementary file 1 [file ijms-26-06977-s001.zip]

Archive with 1 entries (1 files):
- ijms-3734859-supplementary.pdf
